# Supplementary material for: Identification and verification of biomarkers associated with neutrophils in acute myocardial infarction: integrated analysis of bulk RNA-seq, expression quantitative trait loci, and mendelian randomization
Source: Front Mol Biosci. 2025 Aug 8;12:1614350. doi: 10.3389/fmolb.2025.1614350 (PMC12371120; doi:10.3389/fmolb.2025.1614350)
Supplement: Supplementary file 3 [file Table1.xlsx]

## Sheet: Sheet1
Table S1. SNPs were identified to evaluate the causal relationship between neutrophils and AMI.
SNP	effect_allele.exposure	other_allele.exposure	effect_allele.outcome	other_allele.outcome	exposure	beta.exposure	eaf.exposure	se.exposure	pval.exposure	outcome	beta.outcome	eaf.outcome	se.outcome	pval.outcome
rs10471774	T	C	T	C	Neutrophil	0.0231968	0.461854	0.00238718	2.55e-22	Myocardial infarction	-0.000132903	0.461946	0.000324038	0.681698
rs10761753	A	G	A	G	Neutrophil	-0.0303105	0.471905	0.00238509	5.32e-37	Myocardial infarction	0.000543347	0.471734	0.000323699	0.0932395
rs10872223	T	C	T	C	Neutrophil	0.0182196	0.184039	0.0030909	3.76e-09	Myocardial infarction	-0.000543484	0.184245	0.000419265	0.19488
rs10935473	T	G	T	G	Neutrophil	0.015146	0.439062	0.00239593	2.59e-10	Myocardial infarction	0.000517118	0.438965	0.000325169	0.111767
rs11014291	C	T	C	T	Neutrophil	-0.0386643	0.372228	0.00245994	1.15e-55	Myocardial infarction	2.7e-05	0.372155	0.000333911	0.935523
rs11104881	C	T	C	T	Neutrophil	-0.0249654	0.699715	0.00259692	7.01e-22	Myocardial infarction	8.16e-05	0.699763	0.000352504	0.817018
rs113161209	A	G	A	G	Neutrophil	0.0261178	0.0705214	0.00470422	2.82e-08	Myocardial infarction	0.000459105	0.0705263	0.000638456	0.472089
rs113400508	C	A	C	A	Neutrophil	-0.0301898	0.0798514	0.00437858	5.39e-12	Myocardial infarction	0.000205514	0.0799178	0.000594059	0.72938
rs114050631	T	C	T	C	Neutrophil	-0.155965	0.0113024	0.012039	2.2e-38	Myocardial infarction	-0.00159208	0.0113308	0.00163223	0.329363
rs1144700	T	C	T	C	Neutrophil	-0.0279155	0.177429	0.00312721	4.39e-19	Myocardial infarction	-0.000229159	0.177439	0.00042449	0.589303
rs1154595	T	C	T	C	Neutrophil	-0.017296	0.369375	0.00246602	2.32e-12	Myocardial infarction	-0.000706091	0.369439	0.000334644	0.034861
rs116009633	A	T	A	T	Neutrophil	-0.017636	0.262497	0.00277633	2.12e-10	Myocardial infarction	-2.96e-06	0.262434	0.000376844	0.993734
rs11642583	G	T	G	T	Neutrophil	0.0353995	0.143667	0.00339075	1.63e-25	Myocardial infarction	0.000785067	0.143714	0.000460133	0.0879772
rs11723621	G	A	G	A	Neutrophil	-0.0248411	0.291999	0.00261297	1.97e-21	Myocardial infarction	-0.000408137	0.291958	0.000354605	0.249749
rs11725704	G	A	G	A	Neutrophil	0.0683063	0.376211	0.00244769	2.23e-171	Myocardial infarction	0.000319078	0.37609	0.000332558	0.337325
rs11733920	T	A	T	A	Neutrophil	0.0281665	0.0773575	0.00446914	2.93e-10	Myocardial infarction	-0.00040752	0.0774234	0.000606305	0.501497
rs11735662	T	C	T	C	Neutrophil	0.0426909	0.0343227	0.00651527	5.66e-11	Myocardial infarction	0.000318995	0.0343541	0.000883895	0.718176
rs11800162	T	C	T	C	Neutrophil	0.0570754	0.0196524	0.00860551	3.3e-11	Myocardial infarction	-0.00189423	0.0196434	0.00116802	0.10486
rs12101153	C	A	C	A	Neutrophil	0.0169304	0.455541	0.00238844	1.36e-12	Myocardial infarction	5.06e-05	0.455414	0.000324094	0.875942
rs12401894	A	G	A	G	Neutrophil	0.0165822	0.233368	0.00281626	3.91e-09	Myocardial infarction	0.00048147	0.233462	0.00038213	0.207683
rs12550612	A	G	A	G	Neutrophil	-0.0284199	0.824055	0.00312896	1.06e-19	Myocardial infarction	0.000193707	0.824041	0.000424613	0.648249
rs12676105	T	C	T	C	Neutrophil	-0.0147399	0.505302	0.002378	5.7e-10	Myocardial infarction	-4.14e-05	0.50546	0.000322731	0.898025
rs12692566	A	C	A	C	Neutrophil	-0.0377803	0.831512	0.0031756	1.23e-32	Myocardial infarction	1.32e-05	0.831582	0.000431096	0.975538
rs12752838	G	A	G	A	Neutrophil	0.0213501	0.505003	0.0023853	3.53e-19	Myocardial infarction	0.000275188	0.504786	0.000323719	0.395281
rs12803440	G	A	G	A	Neutrophil	0.0143678	0.316399	0.0025569	1.92e-08	Myocardial infarction	-0.000120586	0.316401	0.000346946	0.728169
rs12884741	G	A	G	A	Neutrophil	0.0409352	0.0651949	0.00481138	1.77e-17	Myocardial infarction	0.000796972	0.0651794	0.000653094	0.222351
rs12936529	T	C	T	C	Neutrophil	-0.0322835	0.475412	0.00238286	8.12e-42	Myocardial infarction	0.000208911	0.475356	0.000323467	0.518377
rs12957175	C	T	C	T	Neutrophil	0.0172365	0.342976	0.00250508	5.96e-12	Myocardial infarction	-0.000288608	0.34308	0.000339936	0.395877
rs13231262	T	C	T	C	Neutrophil	-0.0194649	0.656397	0.00250904	8.63e-15	Myocardial infarction	-0.00012396	0.656341	0.000340455	0.715782
rs13243989	T	A	T	A	Neutrophil	0.0267351	0.12711	0.0039221	9.33e-12	Myocardial infarction	-0.000553842	0.127158	0.000532212	0.298043
rs138284624	T	C	T	C	Neutrophil	0.126823	0.0127064	0.010641	9.5e-33	Myocardial infarction	3.06e-05	0.0127052	0.00144434	0.983077
rs143699489	G	A	G	A	Neutrophil	0.0298593	0.127031	0.00360229	1.14e-16	Myocardial infarction	0.000616338	0.126984	0.000489024	0.207546
rs14408	C	T	C	T	Neutrophil	0.0465476	0.366255	0.0024911	6.49e-78	Myocardial infarction	0.000762015	0.366499	0.000338102	0.0242092
rs144287473	A	C	A	C	Neutrophil	-0.0155228	0.524619	0.00242466	1.53e-10	Myocardial infarction	0.000261352	0.524459	0.00032897	0.42693
rs1557934	C	T	C	T	Neutrophil	0.0255913	0.843424	0.00327211	5.24e-15	Myocardial infarction	-2.37e-05	0.843383	0.000443912	0.957463
rs16850073	T	C	T	C	Neutrophil	0.0451702	0.376215	0.00246964	9.91e-75	Myocardial infarction	0.000648788	0.376187	0.000335327	0.0530164
rs17030394	G	A	G	A	Neutrophil	-0.014383	0.384866	0.00245396	4.6e-09	Myocardial infarction	-0.00043909	0.384779	0.000333048	0.18737
rs17284758	G	A	G	A	Neutrophil	0.0398214	0.0279715	0.00721342	3.38e-08	Myocardial infarction	-0.00028876	0.0280293	0.000978078	0.767817
rs17521870	C	T	C	T	Neutrophil	0.0168899	0.238775	0.0027896	1.41e-09	Myocardial infarction	-0.00035867	0.238677	0.000378677	0.343554
rs180943	G	C	G	C	Neutrophil	-0.0134663	0.588943	0.00242487	2.8e-08	Myocardial infarction	4.04e-05	0.588889	0.000329096	0.902222
rs1890966	A	G	A	G	Neutrophil	-0.0411381	0.330973	0.00252989	1.87e-59	Myocardial infarction	-5.85e-05	0.331016	0.000343422	0.864707
rs1985157	C	T	C	T	Neutrophil	0.0220554	0.412733	0.00241402	6.46e-20	Myocardial infarction	0.000778746	0.412778	0.000327621	0.0174558
rs199957050	A	G	A	G	Neutrophil	0.0214191	0.324038	0.00254041	3.42e-17	Myocardial infarction	-0.000563484	0.323977	0.00034481	0.102221
rs2062250	A	G	A	G	Neutrophil	0.0414562	0.940609	0.00504474	2.07e-16	Myocardial infarction	0.00140136	0.940542	0.000684134	0.0405247
rs2082382	A	G	A	G	Neutrophil	-0.0276004	0.545208	0.00239795	1.17e-30	Myocardial infarction	0.000166288	0.545401	0.000325485	0.609427
rs2158799	G	C	G	C	Neutrophil	0.0480866	0.60812	0.0024457	4.59e-86	Myocardial infarction	0.000541949	0.608278	0.000332128	0.102733
rs218264	T	A	T	A	Neutrophil	0.0311221	0.248927	0.00276716	2.4e-29	Myocardial infarction	-0.000235629	0.248678	0.000375668	0.530511
rs2219143	A	G	A	G	Neutrophil	0.0166442	0.39444	0.00249398	2.49e-11	Myocardial infarction	-0.000101215	0.394559	0.000338435	0.764887
rs2259227	G	A	G	A	Neutrophil	0.0222084	0.270208	0.00267249	9.57e-17	Myocardial infarction	-0.000341015	0.270201	0.000362729	0.347148
rs2312675	C	T	C	T	Neutrophil	-0.0181002	0.214209	0.00290287	4.51e-10	Myocardial infarction	0.000227629	0.214269	0.00039387	0.563313
rs238910	G	A	G	A	Neutrophil	0.0261135	0.407462	0.00242562	5e-27	Myocardial infarction	0.000743095	0.407357	0.000329212	0.0239966
rs2421200	T	G	T	G	Neutrophil	-0.0184791	0.48663	0.00237842	7.88e-15	Myocardial infarction	0.000156466	0.486565	0.000322739	0.627815
rs2464877	G	A	G	A	Neutrophil	0.0149818	0.508251	0.0023738	2.77e-10	Myocardial infarction	-0.000343203	0.508256	0.000322253	0.286871
rs2489159	C	T	C	T	Neutrophil	0.0231743	0.0972711	0.00401335	7.73e-09	Myocardial infarction	5.19e-05	0.0972231	0.000544896	0.924069
rs2494748	T	C	T	C	Neutrophil	0.0148644	0.617491	0.00244918	1.29e-09	Myocardial infarction	0.000941178	0.617459	0.000332402	0.00463404
rs2561758	G	A	G	A	Neutrophil	-0.033029	0.721765	0.00268471	8.77e-35	Myocardial infarction	5.83e-05	0.721902	0.000364516	0.872977
rs2570947	C	G	C	G	Neutrophil	-0.0192744	0.36031	0.00247629	7.05e-15	Myocardial infarction	-7.99e-06	0.360232	0.000336059	0.981027
rs2598469	C	T	C	T	Neutrophil	-0.049576	0.111394	0.00378158	2.89e-39	Myocardial infarction	-0.000831206	0.111295	0.000513444	0.105473
rs2710804	C	T	C	T	Neutrophil	0.0192883	0.376845	0.00245691	4.14e-15	Myocardial infarction	-0.000372559	0.376901	0.000333445	0.263866
rs2734031	C	T	C	T	Neutrophil	-0.0607012	0.910234	0.00416644	4.42e-48	Myocardial infarction	-0.000461706	0.910351	0.000566091	0.414728
rs2810489	A	G	A	G	Neutrophil	0.0167732	0.256796	0.00272082	7.06e-10	Myocardial infarction	1.5e-05	0.256887	0.000369207	0.967537
rs2824337	A	T	A	T	Neutrophil	-0.0169038	0.203415	0.00295617	1.08e-08	Myocardial infarction	-0.000453958	0.203264	0.000401374	0.258051
rs28530750	A	G	A	G	Neutrophil	0.0546549	0.0433256	0.00593315	3.21e-20	Myocardial infarction	0.000510541	0.0433101	0.000805505	0.526201
rs28540102	C	T	C	T	Neutrophil	0.0180693	0.661078	0.00251367	6.55e-13	Myocardial infarction	-9.99e-05	0.661106	0.000341087	0.76969
rs28568988	A	G	A	G	Neutrophil	0.0205959	0.567152	0.00254549	5.91e-16	Myocardial infarction	-0.000122386	0.567079	0.000345476	0.723149
rs28621809	T	C	T	C	Neutrophil	-0.0212893	0.430589	0.00240235	7.87e-19	Myocardial infarction	1.05e-05	0.430566	0.000326018	0.974287
rs28631485	C	T	C	T	Neutrophil	0.0260371	0.0790625	0.00443789	4.44e-09	Myocardial infarction	-0.000601408	0.0791018	0.000602025	0.317808
rs28719626	T	C	T	C	Neutrophil	0.0162231	0.344132	0.00249903	8.48e-11	Myocardial infarction	0.000640026	0.344053	0.000339066	0.0590786
rs28723563	C	T	C	T	Neutrophil	0.014693	0.595502	0.00253067	6.4e-09	Myocardial infarction	-0.00028393	0.595708	0.000343376	0.408307
rs2992836	T	G	T	G	Neutrophil	0.0245395	0.18852	0.00306403	1.16e-15	Myocardial infarction	0.000553929	0.188389	0.000415875	0.182873
rs322133	A	G	A	G	Neutrophil	0.0177385	0.163792	0.00321101	3.31e-08	Myocardial infarction	6.27e-05	0.163697	0.000435802	0.885568
rs34516251	A	G	A	G	Neutrophil	-0.0213232	0.237047	0.00283977	5.97e-14	Myocardial infarction	0.000131955	0.236998	0.00038535	0.732029
rs34599082	T	C	T	C	Neutrophil	-0.167046	0.0134255	0.010309	4.73e-59	Myocardial infarction	-0.00065285	0.0134125	0.00139986	0.640953
rs35112940	A	G	A	G	Neutrophil	-0.0173549	0.21993	0.00287034	1.48e-09	Myocardial infarction	0.000318495	0.219887	0.000389503	0.413531
rs3740049	A	G	A	G	Neutrophil	-0.0228548	0.104547	0.00389204	4.3e-09	Myocardial infarction	-0.000716701	0.10453	0.00052833	0.174929
rs3747869	C	A	C	A	Neutrophil	0.0267338	0.899986	0.00395661	1.41e-11	Myocardial infarction	0.000364314	0.899935	0.000536807	0.497348
rs3762297	T	C	T	C	Neutrophil	0.0251551	0.182575	0.00307569	2.87e-16	Myocardial infarction	-0.000492191	0.182625	0.00041737	0.238292
rs3797774	T	C	T	C	Neutrophil	-0.0161166	0.501303	0.00237589	1.17e-11	Myocardial infarction	-0.000313931	0.50116	0.000322432	0.330239
rs385893	C	T	C	T	Neutrophil	0.0258567	0.525871	0.00237911	1.63e-27	Myocardial infarction	0.000414958	0.525896	0.000322933	0.198805
rs4074672	T	C	T	C	Neutrophil	0.0151726	0.368818	0.00247194	8.36e-10	Myocardial infarction	-0.000225498	0.368852	0.000335374	0.501345
rs4074882	C	T	C	T	Neutrophil	0.0253414	0.740015	0.00271778	1.12e-20	Myocardial infarction	-0.000173361	0.739818	0.000368725	0.638239
rs41313381	A	C	A	C	Neutrophil	0.0544234	0.0311871	0.00669587	4.37e-16	Myocardial infarction	0.000325784	0.0311439	0.00090959	0.72022
rs4147906	A	T	A	T	Neutrophil	-0.0283957	0.141071	0.00348145	3.45e-16	Myocardial infarction	-0.000183401	0.140813	0.000472986	0.6982
rs42033	T	A	T	A	Neutrophil	0.0338926	0.208628	0.00293241	6.73e-31	Myocardial infarction	0.000418006	0.208671	0.000398088	0.293703
rs4239439	A	G	A	G	Neutrophil	-0.0180777	0.798184	0.0029924	1.53e-09	Myocardial infarction	0.000440166	0.79822	0.00040609	0.278404
rs4420029	A	G	A	G	Neutrophil	-0.0198248	0.731188	0.00267907	1.36e-13	Myocardial infarction	-0.000262277	0.731199	0.000363579	0.470679
rs445	T	C	T	C	Neutrophil	-0.0875936	0.09385	0.00407045	1.03e-102	Myocardial infarction	-5.26e-05	0.0938042	0.000552777	0.924245
rs4458624	C	G	C	G	Neutrophil	-0.0147993	0.593279	0.00244244	1.37e-09	Myocardial infarction	6.79e-05	0.593276	0.000331392	0.837716
rs4599108	T	C	T	C	Neutrophil	-0.0203836	0.484133	0.0024049	2.33e-17	Myocardial infarction	-0.000397605	0.484134	0.000326399	0.223166
rs4637681	C	T	C	T	Neutrophil	-0.0286396	0.504086	0.00252947	1.02e-29	Myocardial infarction	-3.93e-05	0.504193	0.000343366	0.908763
rs4667283	T	C	T	C	Neutrophil	0.0194261	0.558443	0.00239631	5.2e-16	Myocardial infarction	8.83e-05	0.558513	0.000325171	0.786082
rs4682868	T	A	T	A	Neutrophil	-0.0230542	0.386417	0.00243907	3.32e-21	Myocardial infarction	8.11e-05	0.38645	0.000331071	0.806549
rs4703890	A	G	A	G	Neutrophil	-0.0411124	0.882454	0.00368888	7.58e-29	Myocardial infarction	5.09e-05	0.882414	0.000500555	0.918989
rs4758619	C	T	C	T	Neutrophil	0.014458	0.291395	0.00261497	3.22e-08	Myocardial infarction	0.000227255	0.291438	0.000354808	0.521847
rs4760	G	A	G	A	Neutrophil	-0.0654474	0.156476	0.00326587	2.48e-89	Myocardial infarction	0.000944188	0.156482	0.000443504	0.0332614
rs4761234	C	T	C	T	Neutrophil	0.0184695	0.486813	0.00238477	9.58e-15	Myocardial infarction	-0.000108983	0.486708	0.000323607	0.736287
rs4910421	G	C	G	C	Neutrophil	-0.0157419	0.330201	0.0026348	2.31e-09	Myocardial infarction	0.00012991	0.330113	0.000357645	0.716429
rs543938798	G	A	G	A	Neutrophil	-0.026685	0.0798956	0.00449131	2.82e-09	Myocardial infarction	-5.54e-05	0.079772	0.000609959	0.927609
rs55970405	C	G	C	G	Neutrophil	-0.0205509	0.268385	0.00276074	9.77e-14	Myocardial infarction	-0.000406075	0.268281	0.000374592	0.278345
rs56011263	C	T	C	T	Neutrophil	0.0221192	0.388157	0.00245175	1.85e-19	Myocardial infarction	-0.000488251	0.388136	0.000332755	0.142296
rs56080040	C	T	C	T	Neutrophil	-0.0255367	0.148714	0.00335166	2.55e-14	Myocardial infarction	-0.000657177	0.14858	0.000455067	0.148702
rs56195338	A	G	A	G	Neutrophil	-0.039115	0.0576924	0.00510341	1.8e-14	Myocardial infarction	-0.00141908	0.0576992	0.000692621	0.0404781
rs56204645	C	T	C	T	Neutrophil	-0.0207382	0.213584	0.00289813	8.32e-13	Myocardial infarction	-0.000604411	0.213603	0.000393303	0.124354
rs56293029	A	C	A	C	Neutrophil	-0.0353775	0.257099	0.00274553	5.43e-38	Myocardial infarction	-0.000707677	0.257072	0.000372696	0.0575917
rs56388170	T	G	T	G	Neutrophil	0.0657225	0.29146	0.002632	1.28e-137	Myocardial infarction	-0.000251828	0.291445	0.000357607	0.481307
rs57039640	T	C	T	C	Neutrophil	-0.0178638	0.334488	0.0025384	1.96e-12	Myocardial infarction	-4.43e-05	0.33456	0.000344501	0.89766
rs571497	A	G	A	G	Neutrophil	-0.0332475	0.152522	0.00334201	2.56e-23	Myocardial infarction	-0.00036798	0.152408	0.000453776	0.417407
rs57340203	G	A	G	A	Neutrophil	-0.0219421	0.181575	0.00309405	1.32e-12	Myocardial infarction	-0.000502216	0.181582	0.00041995	0.231739
rs5747308	C	A	C	A	Neutrophil	0.0189042	0.504409	0.00237513	1.73e-15	Myocardial infarction	-0.00030379	0.504477	0.000322333	0.345952
rs5760105	T	C	T	C	Neutrophil	0.0188788	0.744917	0.00276445	8.54e-12	Myocardial infarction	-0.000151514	0.744994	0.000375276	0.686404
rs59697075	T	C	T	C	Neutrophil	-0.0346121	0.587331	0.00243893	1.03e-45	Myocardial infarction	-3.3e-05	0.587235	0.000331127	0.920576
rs61838753	C	A	C	A	Neutrophil	-0.0173682	0.671765	0.00255456	1.05e-11	Myocardial infarction	0.000472395	0.671626	0.000346562	0.172854
rs61955089	C	T	C	T	Neutrophil	0.0444707	0.0262232	0.00743283	2.19e-09	Myocardial infarction	0.000464214	0.026164	0.00100996	0.645778
rs62130338	A	G	A	G	Neutrophil	0.0257137	0.773939	0.00287956	4.27e-19	Myocardial infarction	0.000601982	0.774012	0.00039081	0.123478
rs62397239	A	G	A	G	Neutrophil	-0.0149687	0.337607	0.0025613	5.09e-09	Myocardial infarction	-9.45e-06	0.337491	0.00034756	0.978306
rs6468341	C	T	C	T	Neutrophil	0.0172258	0.742082	0.00271762	2.32e-10	Myocardial infarction	-0.00106411	0.742023	0.000368709	0.00390131
rs6664374	T	C	T	C	Neutrophil	-0.0417543	0.348189	0.00250386	1.96e-62	Myocardial infarction	-1.21e-05	0.348063	0.000340037	0.971723
rs6764912	A	G	A	G	Neutrophil	-0.0322067	0.0672126	0.00486998	3.76e-11	Myocardial infarction	8.26e-05	0.0671096	0.000661377	0.900584
rs6796	C	T	C	T	Neutrophil	-0.0214431	0.27833	0.00265191	6.17e-16	Myocardial infarction	-0.000373131	0.278443	0.000359859	0.299792
rs680775	G	A	G	A	Neutrophil	-0.016432	0.757737	0.00276806	2.92e-09	Myocardial infarction	0.000195042	0.757792	0.000375785	0.603743
rs6831368	G	A	G	A	Neutrophil	-0.017855	0.361434	0.0024744	5.36e-13	Myocardial infarction	-0.000290217	0.361386	0.00033581	0.387462
rs6860785	T	C	T	C	Neutrophil	-0.0140033	0.329936	0.00254173	3.6e-08	Myocardial infarction	-0.000122399	0.329915	0.000344986	0.722745
rs694180	G	A	G	A	Neutrophil	0.0154999	0.658371	0.00250597	6.2e-10	Myocardial infarction	-0.00010842	0.658456	0.000340098	0.749886
rs7025371	G	A	G	A	Neutrophil	-0.0143707	0.557181	0.00240433	2.27e-09	Myocardial infarction	0.000399506	0.557222	0.00032625	0.22075
rs7168592	T	C	T	C	Neutrophil	0.0405514	0.107457	0.003844	5.12e-26	Myocardial infarction	0.000697576	0.107405	0.000521876	0.181331
rs72731564	T	C	T	C	Neutrophil	0.0199301	0.185697	0.0030603	7.39e-11	Myocardial infarction	0.00123099	0.185616	0.000415368	0.00304061
rs72790862	C	T	C	T	Neutrophil	-0.0200266	0.30857	0.00257791	7.94e-15	Myocardial infarction	0.000402631	0.308336	0.000349874	0.24982
rs73017399	C	G	C	G	Neutrophil	-0.0168072	0.242101	0.00278341	1.56e-09	Myocardial infarction	-0.000746756	0.242181	0.00037764	0.0479943
rs73136483	G	A	G	A	Neutrophil	-0.0179928	0.188914	0.00303528	3.07e-09	Myocardial infarction	0.000101259	0.188819	0.000411988	0.805852
rs7398356	T	A	T	A	Neutrophil	-0.0228079	0.638241	0.00247506	3.11e-20	Myocardial infarction	-0.00093396	0.638076	0.000335915	0.0054305
rs75290071	G	C	G	C	Neutrophil	0.0381409	0.0721803	0.00460516	1.21e-16	Myocardial infarction	0.000625512	0.0721962	0.000624605	0.316609
rs75475627	G	C	G	C	Neutrophil	0.0321362	0.0761731	0.00456126	1.85e-12	Myocardial infarction	-8.35e-05	0.076126	0.000619135	0.892665
rs7552783	C	T	C	T	Neutrophil	-0.0192547	0.512644	0.00246029	5.03e-15	Myocardial infarction	-0.000263887	0.512791	0.000333931	0.429386
rs75726191	T	C	T	C	Neutrophil	0.0197636	0.136411	0.00356171	2.87e-08	Myocardial infarction	0.00100999	0.136503	0.000483194	0.0365965
rs75763843	C	A	C	A	Neutrophil	0.0275161	0.129196	0.00353914	7.56e-15	Myocardial infarction	0.00026909	0.12926	0.000480266	0.57528
rs75893715	T	C	T	C	Neutrophil	0.0185375	0.270989	0.00268154	4.74e-12	Myocardial infarction	-0.000106183	0.271094	0.000363862	0.770423
rs7594775	C	T	C	T	Neutrophil	0.0137012	0.343008	0.00251277	4.96e-08	Myocardial infarction	4.59e-06	0.343093	0.000340892	0.989257
rs7673991	A	G	A	G	Neutrophil	0.0157262	0.45237	0.00242735	9.25e-11	Myocardial infarction	0.000694721	0.45226	0.000329431	0.0349583
rs76806311	A	G	A	G	Neutrophil	0.0377808	0.0382543	0.00618806	1.03e-09	Myocardial infarction	0.00136442	0.0382689	0.000839582	0.104139
rs7684253	T	C	T	C	Neutrophil	0.0155656	0.551702	0.00240125	9.03e-11	Myocardial infarction	-0.000268907	0.551525	0.000325831	0.409204
rs77389	T	A	T	A	Neutrophil	0.0152697	0.388988	0.00245043	4.62e-10	Myocardial infarction	6.36e-05	0.38891	0.000332555	0.848355
rs7803075	G	A	G	A	Neutrophil	-0.0199864	0.741798	0.00272308	2.14e-13	Myocardial infarction	0.000827577	0.741815	0.000369591	0.0251455
rs7846314	T	A	T	A	Neutrophil	0.0589654	0.186062	0.0030489	2.48e-83	Myocardial infarction	-0.000313077	0.18597	0.000414035	0.449553
rs7861883	T	C	T	C	Neutrophil	-0.0312738	0.0614628	0.00534709	4.95e-09	Myocardial infarction	0.000182804	0.0614297	0.000725854	0.80116
rs7908043	A	G	A	G	Neutrophil	-0.0147301	0.292488	0.00261441	1.76e-08	Myocardial infarction	-0.000252269	0.292391	0.000354728	0.476984
rs7943063	A	C	A	C	Neutrophil	0.0176451	0.409219	0.00242015	3.08e-13	Myocardial infarction	-0.000130186	0.40931	0.000328426	0.691815
rs796056	C	A	C	A	Neutrophil	0.0219407	0.628203	0.00245861	4.5e-19	Myocardial infarction	-5.73e-05	0.628125	0.000333647	0.863649
rs7969023	C	T	C	T	Neutrophil	-0.0135633	0.406993	0.00242799	2.32e-08	Myocardial infarction	-3.15e-05	0.407081	0.000329512	0.923932
rs7996207	A	G	A	G	Neutrophil	0.0180314	0.69815	0.00259338	3.58e-12	Myocardial infarction	-0.00057694	0.698239	0.000351938	0.101147
rs8017228	C	A	C	A	Neutrophil	0.0336205	0.394133	0.00243407	2.14e-43	Myocardial infarction	-0.000808409	0.39408	0.000330377	0.0144082
rs8067341	C	T	C	T	Neutrophil	-0.0158715	0.475806	0.002471	1.34e-10	Myocardial infarction	-8.21e-05	0.475814	0.000335338	0.806611
rs8083350	C	G	C	G	Neutrophil	-0.0198032	0.23994	0.00278796	1.22e-12	Myocardial infarction	-6.38e-05	0.239969	0.000378329	0.866063
rs882198	T	C	T	C	Neutrophil	-0.0277362	0.243161	0.00276675	1.19e-23	Myocardial infarction	0.00016454	0.243222	0.000375488	0.661238
rs897306	C	T	C	T	Neutrophil	0.018157	0.632008	0.0024733	2.12e-13	Myocardial infarction	0.000120174	0.631907	0.00033564	0.720311
rs9282	G	A	G	A	Neutrophil	0.020835	0.18406	0.00306739	1.1e-11	Myocardial infarction	0.00015771	0.18411	0.000416186	0.70473
rs9362415	G	A	G	A	Neutrophil	-0.0243318	0.490643	0.00239116	2.54e-24	Myocardial infarction	-0.000222408	0.49075	0.000324627	0.493269
rs9389448	T	G	T	G	Neutrophil	-0.0136063	0.472886	0.00238061	1.09e-08	Myocardial infarction	4.68e-05	0.472992	0.000323051	0.88476
rs9471904	T	C	T	C	Neutrophil	0.0141164	0.492714	0.00237308	2.71e-09	Myocardial infarction	0.000409537	0.492869	0.000321977	0.203394
rs9819371	T	C	T	C	Neutrophil	-0.0443521	0.0644251	0.00483045	4.24e-20	Myocardial infarction	0.000546254	0.06441	0.000655602	0.404727
rs9905106	C	T	C	T	Neutrophil	0.0214953	0.734968	0.00269031	1.35e-15	Myocardial infarction	2.1e-05	0.735128	0.000365192	0.954173
rs9955853	T	C	T	C	Neutrophil	-0.0150911	0.558966	0.00239457	2.93e-10	Myocardial infarction	0.000218775	0.558948	0.000324958	0.500794
rs9970896	T	A	T	A	Neutrophil	-0.0555251	0.88816	0.00377048	4.37e-49	Myocardial infarction	-0.00127763	0.888237	0.000512056	0.0125927
